# Supplementary material for: Cultural adaptation of the mental health first aid guidelines for depression in Brazil: a Delphi expert consensus study
Source: BMC Psychiatry. 2023 Jan 27;23:76. doi: 10.1186/s12888-023-04566-6 (PMC9881332; doi:10.1186/s12888-023-04566-6)
Supplement: Supplementary file 1 — Additional file 1. All survey statements in the mental health first aid guidelines for depression in Brazil. [file 12888_2023_4566_MOESM1_ESM.xlsx]

## Sheet: Round 1
Table S1. Statements in the questionnaire of Round 1 (n=174) and their endorsement rates by panel
Portuguese statements	English statements	Lived experience (n=28)	Health professional (n=29)
Section 1: How do I know if someone is experiencing depression/Learning about depression
O(a) socorrista deve saber o seguinte:	1.The first aider should know the following:
Sinais e sintomas de depressão	a. Signs and symptoms of depression	1	0.97
Fatores de risco para depressão	b. Risk factors for depression	0.89	0.97
O(a) socorrista deve estar ciente que a experiência da depressão pode variar em severidade, por exemplo, desde se sentir irritável até suicida.	2.The first aider should be aware that the experience of depression can vary in severity, e.g. from feeling irritable to feeling suicidal.	1	0.97
O(a) socorrista deve estar ciente que cada indivíduo é diferente e nem todo mundo que vive a depressão vai mostrar os sinais e sintomas típicos da depressão.	3. The first aider should be aware that each individual is different and not everyone who is experiencing depression will show the typical signs or symptoms of depression.	1	0.9
O(a) socorrista deve estar ciente que algumas pessoas que se recuperaram da depressão podem apresentar recidiva dos seus sintomas.	4. The first aider should be aware that some people who have recovered from depression may have a relapse of their symptoms.	1	0.93
Mesmo que a pessoa tenha tido um episódio prévio de depressão, o(a) socorrista não deve supor que ela vai saber lidar com o episódio atual.	5. Even if the person has had a previous episode of depression, the first aider should not assume they will know how to manage the current episode.	0.93	0.97
O(a) socorrista deve aprender mais sobre a depressão:	6. The first aider should learn more about depression by:
Lendo sobre ou ouvindo a experiência em depressão de outras pessoas.	a. Reading about or listening to other people's experiences of depression	1	0.9
Lendo sites ou livros informativos reconhecidos.	b. Reading reputable information websites or books	0.96	0.97
Buscando conselho de pessoas que viveram a depressão e se recuperaram.	c. Seeking advice from people who have experienced and recovered from depression.	0.8	0.69
Section 2: How should I approach someone who may be experiencing depression
If the first aider notices signs or symptoms of depression
O(a) socorrista não deve ignorar nenhum sinal ou sintoma de depressão que ele pode ter notado nem supor que eles vãos simplesmente passar.	7. The first aider should not ignore any signs or symptoms of depression that they have noticed or assume that they will just go away.	1	1
O(a) socorrista não deve supor que quaisquer sinais ou sintomas que eles tenham percebido significam que a pessoa está com depressão.	8. The first aider should not assume that any signs or symptoms they have noticed means that the person is experiencing depression.	0.86	0.72
O(a) socorrista não deve supor que os sintomas da pessoa são devidos à depressão.	9. The first aider should not assume that the person's symptoms are due to depression.	0.61	0.59
O(a) socorrista deve saber que muitas pessoas que tiveram depressão podem também ser afetadas por outros problemas de saúde mental como ansiedade ou problemas com uso de substâncias.	10. The first aider should know that many people who experience depression may also be affected by other mental health problems like anxiety or substance use problems.	1	0.93
O(a) socorrista não deve mentir ou inventar desculpas para o comportamento da pessoa, já que isso pode atrasar a procura por ajuda.	11. The first aider should not lie or make excuses for the person’s behaviour as this may delay them getting assistance.	1	0.97
Se o(a) socorrista notar mudanças de humor, comportamento ou funcionamento diário de alguém que ele conheça, eles devem abordar a pessoa sobre suas preocupações.	12. If the first aider notices changes in the mood, behaviour or daily functioning of someone they know, they should approach the person about their concerns.	0.93	0.72
Preparing for the conversation
O(a) socorrista deve escolher um momento adequado quando ambos têm tempo de conversar.	13. The first aider should choose a suitable time when both the first aider and the person have the time to talk.	1	0.79
O(a) socorrista deve escolher um local reservado para a conversa.	14. The first aider should choose a place to talk that is private.	0.89	0.93
O(a) socorrista deve escolher um local em que ambos se sintam confortáveis para conversar.	15. The first aider should choose a place to talk where both they and the person feel comfortable.	1	0.93
O(a) socorrista deve considerar se é a melhor pessoa para falar com a pessoa ou se outra pessoa seria mais apropriada.	16. The first aider should consider whether they are the best person to approach the person or whether somebody else might be more appropriate.	0.93	0.69
Having a conversation
Se o(a) socorrista achar que alguém está com depressão, ele deve tentar passar um tempo com a pessoa e gentilmente trazer a tona suas preocupações, por exemplo, que a pessoa parece triste naquele dia.	17. If the first aider thinks someone may be depressed, they should try to spend time with the person and gently bring up their concerns with them, e.g. mention that the person seems down today.	0.79	0.76
O(a) socorrista deve estar aberto a qualquer oportunidade que se apresente para conversar sobre suas preocupações com a pessoa.	18. The first aider should be open to any opportunity that presents itself to talk about their concerns with the person.	0.71	0.79
O(a) socorrista deve saber que permitir que a pessoa fale sobre como ela se sente pode fazê-la se sentir melhor, mas não pior.	19. The first aider should know that allowing the person to talk about how they are feeling can help them feel better, not worse.	0.79	0.69
Se o(a) socorrista estiver preocupado com alguém que pode estar com depressão, ele deve:	20. If the first aider is worried about someone who may be depressed, they should:
dizer à pessoa que ele se importa e quer ajudar	a. Tell the person that they care and want to help.	0.96	0.97
falar com a pessoa sobre mudanças específicas que ele tenha percebido de uma maneira sensível e acolhedora	b. Tell the person about the specific changes that they have noticed in a supportive and sensitive manner.	0.84	0.93
deixar a pessoa escolher quando se abrir.	c. Let the person choose when to open up.	0.8	0.69
O(a) socorrista deve perguntar à pessoa se ela tem vontade de conversar com ele, ou se ela preferiria conversar com outra pessoa.	21. The first aider should ask the person if they are willing to talk to the first aider, or if they would rather speak to someone else.	0.89	1
Se a pessoa disser que está se sentindo mal ou triste, o(a) socorrista deve perguntar há tempo ela está se sentindo assim.	22. If the person says that they are feeling sad or down, the first aider should ask them how long they have been feeling that way.	1	0.97
O(a) socorrista deve respeitar a interpretação que a pessoa faz de seus sinais e sintomas.	23. The first aider should respect the person's interpretation of their signs and symptoms.	0.86	0.76
O(a) socorrista deve estar ciente de que os pensamentos, sentimentos e crenças da pessoa representam sua própria realidade e o(a) socorrista deve estar preparado para aceitá-los sem questionamento.	24. The first aider should be aware that the person's thoughts, feelings and beliefs represent their own reality and the first aider should be prepared to accept these without question.	0.82	0.76
O(a) socorrista não deve supor que a pessoa não saiba nada sobre depressão.	25. The first aider should not assume that the person knows nothing about depression.	0.71	0.69
O(a) socorrista deve se preparar para todas as reações possíveis (por exemplo alívio, indiferença ou raiva) quando abordando a pessoa sobre sua depressão.	26. The first aider should prepare for the full range of reactions (e.g. relief, indifference, anger) when they approach the person about their depression.	0.96	0.97
Se a pessoa não se sentir confortável em falar com o(a) socorrista, ele deve encorajá-la a conversar com outra pessoa sobre como está se sentindo .	27. If the person doesn’t feel comfortable talking to the first aider, they should encourage the person to discuss how they are feeling with someone else.	0.93	1
Giving the person information
O(a) socorrista deve saber fontes de informações de qualidade para a pessoa.	28. The first aider should know sources of good quality information for the person.	0.86	0.93
Se o(a) socorrista der à pessoa informações sobre depressão, ele deve tentar se assegurar de que os recursos são precisos e apropriados para a situação dela.	29. If the first aider gives the person information about depression, they should try to ensure that the resources are accurate and appropriate to the person’s situation.	0.93	0.9
Antes de oferecer informação à pessoa, o(a) socorrista deve considerar o grau de instrução da pessoa e sua capacidade de entender a informação.	30. Before offering information to the person, the first aider should consider the person's literacy and ability to understand the information.	0.79	0.79
O(a) socorrista não deve sobrecarregar a pessoa com informação ou recursos demais.	31. The first aider should not overwhelm the person with too much information or too many resources.	0.93	0.83
Section 3: How can I be supportive
Treat the person with respect and dignity
O(a) socorrista deve saber que a situação e necessidades de cada pessoa são únicas.	32. The first aider should know that each person's situation and needs are unique.	1	1
O(a) socorrista deve respeitar a autonomia da pessoa, ao mesmo tempo em que considera até que ponto a pessoa é capaz de tomar decisões por si própria e se a pessoa está em risco de machucar a si mesma ou aos outros.	33. The first aider should respect the person's autonomy while considering the extent to which the person is able to make decisions for themselves and whether the person is at risk of harming themselves or others.	0.93	0.97
O(a) socorrista deve manter em sigilo qualquer discussão que ele tenha com a pessoa a não ser que ele esteja preocupado que a pessoa possa machucar a si mesmo ou aos outros.	34. The first aider should keep private any discussions they have with the person unless they are concerned that the person may harm themselves or others.	0.93	0.93
O(a) socorrista deve respeitar enquanto válidos os sentimentos, valores pessoais e experiências da pessoa, mesmo que sejam diferentes dos seus próprios ou que ele discorde.	35. The first aider should respect the person’s feelings, personal values and experiences as valid, even if they are different from their own, or they disagree with them.	0.96	0.93
Do not blame the person
O(a) socorrista deve saber que depressão é uma doença e não é culpa da pessoa que ela esteja com depressão.	36. The first aider should know that depression is a medical illness and it is not the person's fault that they are experiencing depression.	1	1
Se a pessoa julgar a si mesma de maneira muito dura, o(a) socorrista deve lembrá-la de seus pontos fortes.	37. If the person judges themselves too harshly, the first aider should remind the person of their strengths.	0.93	0.9
O(a) socorrista deve reconhecer qualquer esforço que a pessoa esteja fazendo para melhorar.	38. The first aider should acknowledge any efforts the person is making to get better.	1	1
Expectations
O(a) socorrista deve aceitar a pessoa como ela é e não ter expectativas irreais.	39. The first aider should accept the person as they are and have realistic expectations for them.	0.93	0.83
O(a) socorrista deve saber que atividades diárias, como limpar a casa, pagar as contas ou alimentar os cachorros, podem parecer muito desgastantes para a pessoa.	40. The first aider should know that everyday activities like cleaning the house, paying bills, or feeding the dog may seem overwhelming to the person.	0.82	0.9
O(a) socorrista deve reconhecer que a pessoa não é falsa, preguiçosa, fraca ou egoísta.	41. The first aider should acknowledge that the person is not 'faking', 'lazy', 'weak' or 'selfish'.	0.89	0.93
O(a) socorrista não deve pressionar a pessoa a fazer atividades que a pessoa sinta que são demais para ela.	42. The first aider should not push the person to do activities that the person feels are too much for them.	0.96	0.9
O(a) socorrista deve dizer à pessoa que ela não é fraca ou um fracasso porque ela tem depressão, e que ele não tem menos consideração por ela.	43. The first aider should let the person know that they are not weak or a failure because they have depression, and that they don’t think less of them as a person.	0.96	0.86
Se a pessoa disser que ela se sente uma pessoa fraca ou um fracasso, o(a) socorrista deve dizer à pessoa que:	44. If the person says that they feel they are a weak person or a failure, the first aider should let the person know that:
pessoas fortes e capazes podem ter depressão.	a. Strong and capable people can become depressed	0.89	0.97
ele não acha que pessoa é fraca ou um fracasso.	b. They don't think the person is weak or a failure	0.84	0.83
ele não o considera menos enquanto ser humano.	c. They don’t think less of them as a person.	0.88	0.86
Offering consistent support and understanding
O(a) socorrista deve saber que uma pessoa em depressão pode estar dominado por medos irracionais.	45. The first aider should know that a depressed person may be overwhelmed by irrational fears.	0.96	1
O(a) socorrista deve ser paciente, persistente e encorajador quando for apoiar alguém com depressão.	46. The first aider should be patient, persistent and encouraging when supporting someone with depression.	1	0.93
O(a) socorrista deve saber que a pessoa genuinamente precisa de suporte e compreensão adicional.	47. The first aider should know that the person genuinely needs additional support and understanding.	1	0.97
O(a) socorrista deve oferecer à pessoa amabilidade e atenção, mesmo que não seja recíproco.	48. The first aider should offer the person kindness and attention, even if it is not reciprocated.	1	0.93
O(a) socorrista deve estar ciente de que seu apoio provavelmente está tendo um impacto positivo, mesmo que não pareça.	49. The first aider should be aware that their support is likely to be having a positive impact, even if it does not feel this way.	0.93	0.79
O(a) socorrista deve ser consistente e previsível em suas interações com a pessoa.	50. The first aider should be consistent and predictable in their interactions with the person.	0.89	0.76
O(a) socorrista deve saber que muitas vezes somente tirando um tempo para conversar com ou estar junto à pessoa faz com que ela saiba que alguém se importa.	51. The first aider should know that often just taking the time to talk to or be with the person lets them know that someone cares.	0.93	0.86
O(a) socorrista deve ser claro e consistente em que tipos de apoio ele pode ou não oferecer à pessoa.	52. The first aider should be clear and consistent in what support they can and cannot offer to the person.	0.89	0.9
O(a) socorrista não deve fazer promessas que não pode cumprir.	53. The first aider should not make promises they cannot keep.	0.96	0.93
O(a) socorrista deve perguntar à pessoa se o que ele está fazendo está ajudando, e o que mais ele pode fazer para ajudar.	54. The first aider should ask the person whether what they are doing is helpful, and what else they could do to help.	0.93	0.83
O(a) socorrista deve considerar dizer à pessoa que:	55. The first aider should consider telling the person that:
ela não está sozinha.	a. They are not alone in this.	0.96	0.9
o(a) socorrista está lá para a pessoa.	b. The first aider is there for the person.	0.96	0.79
apesar de não poder compreender exatamente o que a pessoa está sentindo, o(a) socorrista se importa e quer ajudar.	c. Although the first aider may not be able to understand exactly how the person feels, they care and want to help.	0.96	0.9
ela é importante para o(a) socorrista e sua vida é importante.	d. They are important to the first aider and their life is important.	0.92	0.9
ela pode não acreditar nisso agora, mas a forma como ela está se sentindo vai melhorar.	e. They may not believe it now, but the way they are feeling will improve.	0.92	0.79
com o tempo e com tratamento, a pessoa pode se sentir melhor.	f. With time and treatment, the person will feel better.	1	0.9
O(a) socorrista deve ser honesto com a pessoa sobre as limitações de seu papel como(a) socorrista - por exemplo, ele não é um conselheiro profissional.	56. The first aider should be upfront with the person about the limitations of their role as a first aider, e.g. they are not a counsellor.	0.96	0.83
O(a) socorrista deve ser honesto com a pessoa sobre que ajuda eles podem e querem oferecer.	57. The first aider should be honest with the person about what help they can and are willing to offer.	0.93	0.9
What doesn't help
O(a) socorrista deve saber que não ajuda simplesmente falar à pessoa para ficar melhor.	58. The first aider should know that there is no point in just telling the person to get better.	1	0.97
O(a) socorrista não deve dizer à pessoa que ela só precisa se manter ocupada ou sair mais.	59. The first aider should not tell the person that they just need to stay busy or get out more.	0.89	0.9
O(a) socorrista não deve tratar como triviais as experiências da pessoa, dizendo para “por um sorriso no rosto”, “se recompôr” ou “se animar”.	60. The first aider should not trivialise the person’s experiences by telling them to "put a smile on their face,” to “get their act together,” or to “lighten up”.	0.82	0.79
O(a) socorrista deve evitar dizer:	61. The person should avoid saying the following:
Está tudo na sua cabeça.	a. It's all in your head	0.89	0.86
Eu não posso fazer nada sobre a sua situação.	b. I can’t do anything about your situation.	0.92	0.83
O(a) socorrista não deve ter uma atitude superprotetora com relação à pessoa ou se envolver demais na sua vida.	62. The first aider should not adopt an over-involved or over-protective attitude towards the person.	0.71	0.76
O(a) socorrista não deve falar com a pessoa em um tom de voz paternalista e não deve aparentar uma preocupação exageradamente compadecida	63. The first aider should not speak to the person with a patronising tone of voice and should not use overly-compassionate looks of concern.	0.68	0.83
O(a) socorrista não deve pegar no pé da pessoa para que ela faça o que normalmente faria.	64. The first aider should not nag the person to get them to do what they normally would.	0.82	0.86
O(a) socorrista não deve diminuir ou menosprezar os sentimentos da pessoa ao tentar dizer algo positivo, por exemplo, “você não parece tão mal para mim”.	65. The first aider should not belittle or dismiss the person's feelings by attempting to say something positive like, "You don't seem that bad to me."	0.86	0.86
O(a) socorrista deve resistir o impulso de tentar curar a depressão da pessoa.	66. The first aider should resist the urge to try to cure the person’s depression.	0.89	0.72
O(a) socorrista não deve sugerir que a pessoa pode usar álcool e outras drogas para se sentir melhor.	67. The first aider should not suggest to the person that they should use alcohol or other drugs to feel better.	0.89	0.9
Give the person hope for recovery
O(a) socorrista deve dizer à pessoa que, apesar de sua experiência ser muito pessoal e dolorosa, ela não está sozinha.	68. The first aider should tell the person that although their experience is very personal and painful, they are not alone.	1	0.93
O(a) socorrista deve saber que a maior parte da recuperação deve ser conduzida pela pessoa.	69. The first aider should know that recovery, for the most part, must be led by the person.	1	0.62
O(a) socorrista deve oferecer esperança de um futuro mais positivo em qualquer forma que a pessoa com depressão aceite.	70. The first aider should offer hope of a more positive future in whatever form the depressed person will accept.	0.86	0.62
Section 4: Communicating effectively
Encourage the person to talk
O(a) socorrista deve perguntar à pessoa se estresse é um problema para ela e, se for, encorajá-la a encontrar maneiras de reduzir estresse em sua vida.	71. The first aider should ask the person if stress is a problem for them and, if it is, encourage them to find ways to reduce stress in their life.	0.89	0.72
O(a) socorrista deve perguntar à pessoa se algo aconteceu que recentemente está contribuindo para ela sentir como ela se sente.	72. The first aider should ask the person whether something has happened to them recently that is contributing to how they are feeling.	0.93	0.83
O(a) socorrista deve encorajar a pessoa a falar sobre seus pensamentos, sentimentos, sintomas e qualquer outro problema que ela esteja tendo.	73. The first aider should encourage the person to talk about their thoughts, feelings, symptoms and any other problems they are experiencing.	0.93	0.83
O(a) socorrista deve encorajar a pessoa a falar sobre seus pensamentos, sentimentos, sintomas e qualquer outro problema que ela esteja tendo, quando a pessoa estiver pronta.	74. The first aider should encourage the person to talk about their thoughts, feelings, symptoms and any other problems they are experiencing, when the person is ready.	1	0.9
O(a) socorrista deve explorar com a pessoa como seus sintomas afetam sua vida diária.	75. The first aider should explore with the person how their symptoms affect their daily life.	0.75	0.66
O(a) socorrista não deve pressionar a pessoa a falar imediatamente.	76. The first aider should not put pressure on the person to talk right away.	0.93	0.93
Se a pessoa achar difícil discutir seus pensamentos e sentimentos de forma aberta, o(a) socorrista deve sugerir uma atividade que possa facilitar a conversa, por exemplo, tomar uma xícara de chá, ir dar uma volta.	77. If the person finds it difficult to discuss their thoughts and feelings openly, the first aider should suggest an activity that may make it easier for them to talk, e.g. have a cup of tea, go for a walk.	0.79	0.72
Se a pessoa achar difícil discutir seus pensamentos e sentimentos de forma aberta, o(a) socorrista deve dizer à pessoa que existem serviços disponíveis para ela falar com outra pessoa, por exemplo, serviços telefônicos de aconselhamento.	78. If the person finds it difficult to discuss their thoughts and feelings openly with the first aider, the first aider should let the person know about available services where they can talk to someone else, e.g. telephone counselling service.	0.93	0.9
Se a pessoa não tiver energia ou vontade de discutir como ela se sente, o(a) socorrista não deve pressioná-la a fazer isso.	79. If the person does not have the energy or inclination to discuss how they are feeling, the first aider should not put pressure on them to do so.	0.82	0.97
Be a good listener
O(a) socorrista deve saber que as principais atitudes envolvidas na escuta não julgadora são aceitação, genuinidade e empatia.	80. The first aider should know that the key attitudes involved in non-judgmental listening are acceptance, genuineness and empathy.	0.96	0.97
O(a) socorrista se importar genuinamente é mais importante do que dizer “a coisa certa”.	81. It is more important for the first aider to be genuinely caring than for them to say all the 'right things'.	0.82	0.93
O(a) socorrista deve demonstrar genuinidade à pessoa, usando linguagem corporal que corresponda à sua comunicação verbal, por exemplo, dizer à pessoa que aceita e respeita seus sentimentos enquanto mantém uma postura aberta e contato visual apropriado.	82. The first aider should convey genuineness to the person by using body language that matches their verbal communication, e.g. telling the person you accept and respect their feelings, while maintaining an open posture and appropriate eye contact.	0.96	0.97
O(a) socorrista deve demonstrar empatia mostrando à pessoa que ela é verdadeiramente escutada e compreendida, por exemplo, dizendo “Deve ser difícil passar pelo que você está passando”.	83. The first aider should demonstrate empathy by showing the person that they are truly heard and understood, e.g. saying, "What you are going through must be difficult."	1	0.83
O(a) socorrista deve adotar uma atitude de aceitação:	84. The first aider should adopt an attitude of acceptance of the person by:
Se abstendo de todo e qualquer julgamento que tenha feito da pessoa ou de suas circunstâncias, por exemplo se o(a) socorrista achar que a pessoa está sendo preguiçosa, ele não deve expressar isso.	a. Withholding any and all judgments that you have made about the person or their circumstances, e.g. if the first aider feels the person is being lazy, they should not express this.	0.93	0.9
Escolhendo cuidadosamente suas palavras para evitar causar ofensa, por exemplo, não aplicando à pessoa rótulos que ela ache estigmatizantes, como “doente mental”.	b. Choosing words carefully so as to avoid causing offence, e.g. not applying any labels to the person that they may find stigmatising, such as 'mentally ill'.	0.96	0.93
Deixar de lado quaisquer crenças e reações negativas para focar nas necessidades da pessoa que está recebendo ajuda.	85. Set aside any negative beliefs and reactions in order to focus on the needs of the person they are helping.	0.96	1
O(a) socorrista deve ouvir a pessoa com cuidado mesmo se o que ela está dizendo obviamente não for verdade.	86. The first aider should listen carefully to the person even if what they are saying is obviously not true or is misguided.	0.96	0.86
O(a) socorrista deve ouvir a pessoa sem expressar julgamento.	87. The first aider should listen to the person without expressing judgment.	0.96	0.93
O(a) socorrista deve usar a mesma terminologia que a pessoa usa quando discutindo sua experiência, exceto se a pessoa usar palavras estigmatizantes e que não vão ajudar.	88. The first aider should use the same terminology that the person uses when discussing their experience, except if the person uses unhelpful or stigmatising language.	0.93	0.66
O(a) socorrista não deve usar palavras relacionadas a um potencial diagnóstico quando falando com a pessoa.	89. The first aider should not use language related to a potential diagnosis when talking with the person.	0.93	0.83
O(a) socorrista deve usar as seguintes recursos para mostrar que está ouvindo:	90. The first aider should use the following verbal skills to show they are listening:
fazer perguntas que mostrem que ele se importa genuinamente e quer entender o que a pessoa está dizendo.	a. Asking questions that show that they genuinely care and want to understand what the person is saying.	1	0.89
checar seu entendimento, reafirmando o que a pessoa falou e resumindo fatos e sentimentos.	b. Checking their understanding by restating what the person has said and summarising facts and feelings.	0.92	0.86
ouvir não apenas o que a pessoa diz mas também como ela diz, por exemplo seu tom de voz.	c. Listening not only to what the person says, but how they say it, e.g. their tone of voice.	1	0.93
usar o mínimo possível expressões ou interjeições como “Entendo” ou “Mmmm” quando necessário manter a conversa.	d. Using minimal prompts, such as “I see” and “Mmmm” when necessary to keep the conversation with the person going.	0.88	0.45
Ser paciente, mesmo quando a pessoa não estiver se comunicando bem, for repetitiva ou falar mais devagar ou menos claramente do que o comum.	e. Being patient, even when the person may not be communicating well, may be repetitive or may be speaking slower and less clearly than usual.	1	0.97
não ser crítico ou expressar sua frustração com a pessoa por não conseguir se comunicar bem.	f. Not being critical or expressing their frustration at the person for not being able to communicate well.	1	0.93
evitar conselhos como “Se recomponha” ou “anime-se”. Se isso fosse possível, a pessoa o faria.	g. Avoiding giving unhelpful advice such as "Pull yourself together" or "Cheer up." If this was possible the person would do it.	0.96	0.93
não interromper a pessoa quando ela estiver falando, especialmente quando ela estiver dividindo suas próprias opiniões ou experiências.	h. Not interrupting the person when they are speaking, especially to share their own opinions or experiences.	1	1
evitar confrontos, exceto se necessário para prevenir a pessoa de cometer atos perigosos ou nocivo.	i. Avoiding confrontation, unless necessary to prevent the person from committing harmful or dangerous acts.	1	0.83
O(a) socorrista deve estar ciente de que a pessoa pode ela mesma ter atitudes estigmatizante com relação à saúde mental e deve trabalhar a aceitação.	91. The first aider should be aware that the person themselves may hold stigmatising attitudes towards mental illness and should model acceptance.	1	0.83
Section 5: Difficulties the first aider may encounter
O(a) socorrista deve tentar observar qualquer comportamento irritante ou desagradável como parte da sua doença e não deve tomá-los como pessoais.	92. The first aider should try to see any irritable or unpleasant behaviours as part of the illness and not take these personally.	0.93	0.93
Se o comportamento da pessoa tiver efeito negativo no(a) socorrista, ele deve reconhecer seus próprios sentimentos e lidar com eles de forma separada.	93. If the person’s behaviour is having a negative effect on the first aider, the first aider should recognise their own feelings and deal with these separately.	0.96	0.97
O(a) socorrista não deve aceitar abuso ou comprometer sua própria saúde mental quando for ajudar a pessoa.	94. The first aider should not accept abuse or compromise their own mental health when helping the person.	0.96	0.97
O(a) socorrista não deve ser hostil ou sarcástico quando a pessoa estiver com dificuldades para responder, em vez disso ele deve aceitar essas respostas como o melhor que a pessoa tem a oferecer no momento.	95. The first aider should not be hostile or sarcastic when the person is struggling to respond, but rather accept these responses as the best the person has to offer at that time.	0.96	1
O(a) socorrista deve saber que pausas e silêncios são ok e que apesar de eles poderem ser desconfortáveis, a pessoa pode precisar de tempo para pensar ou encontrar as palavras certas.	96. The first aider should know that pauses and silences are okay and that while they may feel uncomfortable, the person may need time to think or find the right words.	1	1
Se a pessoa não quiser falar, o(a) socorrista deve se disponibilizar para conversar quando ela estiver pronta.	97. If the person does not want to talk, the first aider should let them know that they are available to talk when they are ready.	0.96	0.97
Se a pessoa não quiser falar com o(a) socorrista, ele deve sugerir que ela converse com outra pessoa.	98. If the person does not want to talk to the first aider, the first aider should suggest they talk to someone else.	0.96	0.83
O(a) socorrista deve usar os seguintes recursos não verbais para reforçar a comunicação não julgadora:	99. The first aider should use the following non-verbal skills to reinforce their non-judgmental communication:
sentar-se ao lado da pessoa e voltado para ela, em vez de diretamente oposto a ela.	a. Sit alongside the person and angled towards them, rather than directly opposite them.	0.75	0.69
prestar especial atenção ao que a pessoa diz.	b. Paying close attention to what the person says.	1	1
manter contato visual em um nível com o qual a pessoa se sinta o mais confortável.	c. Maintaining comfortable eye contact by using the level of eye contact that the person seems most comfortable with.	0.96	0.93
estar ciente da linguagem corporal da pessoa, na medida em que isso dá dicas de como ela está se sentindo ou quão confortável ela se sente em conversar com o(a) socorrista.	d. Being aware of the person’s body language, as this can provide clues as to how they are feeling or how comfortable they feel about talking with the first aider.	1	0.93
Notar com quanto espaço a pessoa se sente confortável e respeitando isso	e. Noticing how much personal space the person feels comfortable with and respecting that.	0.96	0.97
manter uma postura corporal aberta, por exemplo não cruzando os braços, já que isso pode parecer uma postura defensiva	f. Maintaining an open body position, e.g. not crossing arms, as this may appear defensive.	0.84	0.76
evitar gestos distrativos (por exemplo, ficar apertando uma caneta, encarar outras coisas ou bater pés ou mãos) pois isso pode ser interpretado como falta de interesse	g. Avoiding distracting gestures (e.g. fidgeting with a pen, glancing at other things or tapping your feet or fingers), as these could be interpreted as a lack of interest.	0.84	0.86
O(a) socorrista deve saber que ajudar alguém que está com depressão pode evocar uma resposta emocional inesperada em si mesmo.	100. The first aider should know that helping someone who is depressed may evoke an unexpected emotional response in the first aider.	0.96	1
Se a pessoa ficar brava durante a conversa, o(a) socorrista deve	101. If the person becomes angry during the conversation, the first aider should:
ficar calmo	a. Stay calm	1	1
reconhecer a raiva	b. Acknowledge the anger.	0.92	0.9
não fazer suposições sobre a causa da raiva.	c. Not make assumptions about the cause of their anger.	0.8	0.9
Se o(a) socorrista se sentir triste ou desgastado em ajudar a pessoa, ele deve:	102. If the first aider is feeling upset or worn out after helping the person they should:
achar alguém com quem conversar sobre seus sentimentos sem compartilhar os detalhes pessoais da pessoa que ele estava ajudando.	a. Find someone to talk to about their feelings without sharing the personal details of the person they were helping.	1	0.93
usar estratégias de auto ajuda baseadas em evidências.	b. Use evidence-based self-care strategies.	0.68	0.66
Se diferenças culturais estiverem interferindo com a habilidade do(a) socorrista em ajudar a pessoa, ele deve falar com um serviço de saúde mental especializado em trabalhar com pessoas de diferentes contextos culturais	103. If cultural differences are interfering with the first aider's ability to help the person, they should talk to a mental health service that specialises in working with people from different cultural backgrounds.	0.96	0.9
Cultural considerations
Se estiver ajudando alguém de diferente contexto cultural, o(a) socorrista deve estar disposto a ajustar seu comportamento verbal e não verbal, por exemplo a pessoa pode estar confortável com um diferente nível de contato visual ou pode estar acostumado a mais espaço pessoal.	104. If assisting someone from a cultural background that is different from the first aider's, the first aider should be willing to adjust their verbal and non-verbal behaviours, e.g. the person may be comfortable with a different level of eye contact, or may be used to more personal space.	0.93	0.9
Se as diferenças culturas estiverem interferindo com a habilidade do(a) socorrista em ajudar a pessoa, ele deve: discutir com a pessoa o que é culturalmente apropriado e realista para ele.	105. If cultural differences are interfering with the first aider's ability to help the person, they should discuss with the person what is culturally appropriate and realistic for them.	0.79	0.69
O(a) socorrista deve estar ciente de que a pessoa pode ter especificidades quanto à procura por ajuda para seus problemas de saúde mental por causa do seu contexto cultural ou de suas crenças religiosas.	106. The first aider should be aware that the person may have special requirements with regards to seeking help for mental health problems due to their cultural background or religious beliefs.	0.93	0.93
Section 6: Help-seeking
When to encourage help-seeking
O(a) socorrista não deve assumir que a depressão da pessoa vai simplesmente passar.	107. The first aider should not assume the person's depression will just go away.	0.96	1
O(a) socorrista deve saber que tratar a depressão da pessoa cedo é importante para conseguir os melhores resultados.	108. The first aider should know that treating depression early is important to getting the best outcomes.	0.96	1
O(a) socorrista deve ser capaz de reconhecer quando encorajar a pessoa a procurar ajuda profissional.	109. The first aider should be able to recognise when to encourage the person to seek professional help.	1	0.97
O(a) socorrista deve perguntar à pessoa se ela pensa que se beneficiaria de ajuda profissional.	110. The first aider should ask the person whether they think they would benefit from professional help.	1	0.76
O(a) socorrista deve discutir as opções que a pessoa tem para a procura de ajuda e deve encorajá-la a usar essas opções.	111. The first aider should discuss the options that the person has for seeking help and should encourage them to use these options.	0.93	0.93
Se a pessoa não souber onde conseguir ajuda, o(a) socorrista deve se oferecer para ajudar na procura.	112. If the person does not know where to get help, the first aider should offer to help them seek assistance.	1	0.93
O(a) socorrista deve saber sobre quais serviços estão disponíveis em sua região.	113. The first aider should know about what services are available in their local area.	0.93	0.86
O(a) socorrista deve saber sobre os caminhos para chegar à ajuda profissional, por exemplo a passagem por um clínico geral para ser encaminhado a um especialista.	114. The first aider should know about the local pathways to professional help, e.g. referral from a GP in order to see a specialist.	0.96	0.83
O(a) socorrista deve ter algum conhecimento geral sobre os tipos de tratamento que podem ser úteis na depressão.	115. The first aider should have some general knowledge about the types of treatment that can be helpful for depression.	0.86	0.76
How to assist the person with help-seeking
O(a) socorrista deve falar sobre a procura por ajuda profissional de modo que normalize essa ato. Por exemplo: falar sobre isso como uma ação natural a se tomar; explicar que problemas de saúde mental são comuns e tratáveis.	116. The first aider should talk about professional help seeking in a way that normalises it, e.g. talk about it as a natural action to take, explain that mental health problems are common and treatable.	1	0.97
O(a) socorrista deve falar com a pessoa sobre:	117. The first aider should talk with the person about:
os benefícios de procurar ajuda profissional	a. The benefits of seeking professional help	1	1
os recursos locais disponíveis para ajuda	b. Locally available sources of help	0.96	1
O(a) socorrista deve evitar rotular os comportamentos ou sentimentos da pessoa como sintomas da depressão quando falar com ela sobre a procura por ajuda.	118. The first aider should avoid labelling the person’s behaviours or feelings as symptoms of depression when talking to them about seeking help.	0.93	0.86
O(a) socorrista deve encorajar a pessoa a fazer uma lista de perguntas que ela tenha para discutir com o profissional na primeira consulta	119. The first aider should encourage the person to make a list of questions they have to discuss with the health professional at their first appointment.	0.79	0.69
Se o(a) socorrista acompanhar a pessoa na consulta, ele não deve assumir completamente o controle, porque a pessoa com depressão deve tomar suas próprias decisões o máximo possível.	120. If the first aider accompanies the person to the appointment, they must not take over completely, because a person with depression needs to make their own decisions as much as possible.	0.82	0.76
O(a) socorrista deve saber que é comum a depressão não ser reconhecida por profissionais da saúde e que pode levar um tempo para ter um diagnóstico. Se esse for o caso, o(a) socorrista deve encorajar a pessoa a não desistir.	121. The first aider should know that depression is often not recognised by health professionals and that it may take some time to get a diagnosis. If this is the case, the first aider should encourage the person not to give up.	1	0.86
Self-help strategies
O(a) socorrista deve saber que a habilidade e o desejo da pessoa em usar estratégias de ajuda ajuda vão depender do seu interesse e da severidade da depressão.	122. The first aider needs to know that the person's ability and desire to use self-help strategies will depend on their interest and the severity of their depression.	0.93	0.86
Antes de sugerir estratégias de auto ajuda, o(a) socorrista deve perguntar à pessoa o que ela está atualmente fazendo ou o que ela fez no passado que a ajudou.	123. Before suggesting self-help strategies, the first aider should ask the person what they are currently doing or what they have done in the past that they found helpful.	0.93	0.69
O(a) socorrista não deve pressionar muito a pessoa a usar estratégias de auto ajuda com evidência científica.	124. The first aider should not be too forceful when trying to encourage the person to use evidence-based self-help strategies.	0.82	0.66
O(a) socorrista deve desencorajar a pessoa a usar alcool ou outras drogas para se sentir melhor.	125. The first aider should discourage the person from using alcohol or other drugs to feel better.	0.82	0.79
O(a) socorrista deve encorajar a pessoa a usar estratégias de auto ajuda que a tenham ajudado no passado.	126. The first aider should encourage the person to use self-help strategies that have helped the person in the past.	0.89	0.52
Se a pessoa estiver interessada em estratégias, o(a) socorrista deve:	127. If the person is interested in self-help strategies, the first aider should:
encorajá-la a consultar fontes confiáveis sobre o que é mais provavelmente confiável, por exemplo sites de internet de departamentos de saúde	a. Encourage them to consult reputable sources about what is most likely to be helpful, e.g. health department sponsored website	0.89	0.69
discutir com ela uma variedade de estratégias de auto ajuda que podem ser úteis.	b. Discuss with them a range of self-help strategies that might be helpful	0.88	0.79
encorajar a pessoa a usar estratégias apropriadas.	c. Encourage the person to use appropriate strategies.	0.96	0.83
Section 7: What to do if the person doesn't want help
O(a) socorrista deve conhecer as barreiras à procura de tratamento - por exemplo, a pessoa sentir que ninguém pode ajudá-la.	128. The first aider should know the barriers to seeking treatment for depression, e.g. the person feels like no one can really help.	0.89	0.86
Se a pessoa se recusar a procurar ou aceitar ajuda profissional, o(a) socorrista não deve usar mentiras, coerção ou ameaças para assegurar a ajuda profissional.	129. If the person refuses to seek or accept professional help, the first aider should not use deception, coercion or threats to ensure professional help is received.	0.86	0.9
O(a) socorrista deve descobrir se existem razões específicas para a pessoa não querer procurar ajuda profissional (por exemplo, preocupações com finanças, não ter um médico que ela gosta ou se preocupar se será mandada a um hospital), já que às vezes essas razões são baseadas em crenças equivocadas, ou podem ser superadas com alguma ajuda.	130. The first aider should find out if there are specific reasons why the person does not want to seek professional help (e.g. concerns about finances, not having a doctor they like, or being worried they will be sent to hospital), as sometimes such reasons are based on mistaken beliefs, or can be overcome with help.	0.93	0.97
O(a) socorrista deve fazer com que a pessoa saiba que se ela mudar de ideia no futuro sobre a procura por ajuda, ela pode contatá-lo.	131. The first aider should let the person know that if they change their mind in the future about seeking help, they can contact the first aider.	1	0.97
O(a) socorrista deve saber que se ele tentar forçar ou pressionar a pessoa a procurar ajuda isso pode afastar a pessoa da procura por ajuda de uma vez por todas.	132. The first aider should know that if they try to force or pressure the person into seeking help it could turn the person off seeking help altogether.	0.96	0.76
O(a) socorrista não deve pressionar a pessoa a procurar ajuda profissional antes que ela esteja pronta, a não ser que haja um risco específico de dano a si mesmo ou a outros.	133. The first aider should not push the person into seeking professional help before they are ready, unless there is a specific risk of harm to self or others.	0.96	0.9
Se, apesar dos esforços do(a) socorrista, a pessoa ainda não estiver disposta a procurar ou aceitar ajuda, o(a) socorrista deve respeitar sua vontade, a não ser que haja risco de dano à pessoa ou a outros.	134. If, in spite of the first aider’s efforts, the person is still unwilling to seek or accept help, the first aider must respect their wishes, unless there is a risk of harm to the person or someone else.	0.93	0.93
Section 8: Concerns for safety
O(a) socorrista deve respeitar o direito da pessoa de não procurar ajudar a não ser que o(a) socorrista acredite que a pessoa está em risco de machucar a si mesma ou a outros.	135. The first aider should respect the person’s right not to seek help unless the first aider believes that the person is at risk of harming themselves or others.	0.89	0.76
O(a) socorrista deve estar ciente do Protocolo de Primeiros Socorros em Saúde Mental sobre como ajudar pessoas com pensamentos ou comportamentos suicidas.	136. The first aider should be aware of the Mental Health First Aid Guidelines for how to assist someone with suicidal thoughts or behaviours.	0.96	0.93
O(a) socorrista deve procurar ajuda profissional imediata se a pessoa estiver tendo alucinações ou delírios.	137. The first aider should seek immediate professional help if the person is experiencing hallucinations or delusions.	1	1
Se a pessoa estiver em risco de machucar a si mesma ou outros, o(a) socorrista deve:	138. If the person is at risk of harming themselves or others, the first aider should:
envolver a pessoa em decisões sobre quem mais deve saber do risco de dano.	a. Involve the person in decisions about who else should be told about the risk of harm.	0.82	0.83
considerar a segurança a segurança da pessoa e dos outros, e tomar qualquer ação protetiva necessária, por exemplo contatar a polícia ou time de crises em saúde mental.	b. Consider the safety of themselves and others, and take any necessary protective action, e.g. contact the police or mental health crisis team.	0.96	0.9
pedir à pessoa para dar passos para procurar ajuda, por exemplo, ver um clínico geral.	c. Ask the person to take steps to get help, e.g. see a GP.	0.8	0.66
Note. Color-coding: Green=included in the guidelines; Yellow=needed to be re-rated at round 2; Red=excluded from the guidelines. See “Methods” section of the paper for more details.

## Sheet: Round 2
Table S2. Statements in the questionnaire of Round 2 (n=57) and their endorsement rates by panel
Portuguese statements	English statements	Lived experience (n=14)	Health professional (n=13)
Section 1: How do I know if someone is experiencing depression/Learning about depression
O(a) socorrista deverá ter incluso em sua reciclagem o ensino sobre a psicologia de um paciente com depressão.	The first aider should be taught on psychological characteristics of patients with depression in the refreshment. (new)	1	0.69
O(a) socorrista deve ouvir sempre quando uma pessoa iniciar uma conversa, mesmo sem conhecer a pessoa, empatia ajuda consideravelmente.	The first aider should always listen when the person starts a conversation, even if the first aider does not know the person, empathy can help considerably. (new)	0.93	1
O(a) socorrista deve ouvir profissionais de saúde mental sobre como lidar com uma pessoa com depressão.	The first aider should listen to the advice from mental health professionals about how to deal with a person with depression. (new)	0.93	1
O(a) socorrista deve estar sempre atento nas redes sociais da pessoa com depressão, pois la ela pode expor o que não tem coragem no dia a dia.	The first aider should always pay attention to the person's social network, as what the person lacks courage to deal with can be exposed in everyday life. (new)	0.93	0.31
Section 2: How should I approach someone who may be experiencing depression
O(a) socorrista não deve supor que quaisquer sinais ou sintomas que eles tenham percebido significam que a pessoa está com depressão.	8. The first aider should not assume that any signs or symptoms they have noticed means that the person is experiencing depression. (re-rate)	0.79	0.46
Se o(a) socorrista notar mudanças de humor, comportamento ou funcionamento diário de alguém que ele conheça, eles devem abordar a pessoa sobre suas preocupações.	12. If the first aider notices changes in the mood, behaviour or daily functioning of someone they know, they should approach the person about their concerns. (re-rate)	0.79	0.77
O(a) socorrista deve escolher um momento adequado quando ambos têm tempo de conversar.	13. The first aider should choose a suitable time when both the first aider and the person have the time to talk. (re-rate)	0.86	0.62
Se o(a) socorrista achar que alguém está com depressão, ele deve tentar passar um tempo com a pessoa e gentilmente trazer a tona suas preocupações, por exemplo, que a pessoa parece triste naquele dia.	17. If the first aider thinks someone may be depressed, they should try to spend time with the person and gently bring up their concerns with them, e.g. mention that the person seems down today. (re-rate)	1	0.85
O(a) socorrista deve estar aberto a qualquer oportunidade que se apresente para conversar sobre suas preocupações com a pessoa.	18. The first aider should be open to any opportunity that presents itself to talk about their concerns with the person. (re-rate)	0.79	0.77
O(a) socorrista deve respeitar a interpretação que a pessoa faz de seus sinais e sintomas.	23. The first aider should respect the person's interpretation of their signs and symptoms. (re-rate)	0.79	0.77
O(a) socorrista deve estar ciente de que os pensamentos, sentimentos e crenças da pessoa representam sua própria realidade e o(a) socorrista deve estar preparado para aceitá-los sem questionamento.	24. The first aider should be aware that the person's thoughts, feelings and beliefs represent their own reality and the first aider should be prepared to accept these without question. (re-rate)	0.93	0.85
Antes de oferecer informação à pessoa, o(a) socorrista deve considerar o grau de instrução da pessoa e sua capacidade de entender a informação.	30. Before offering information to the person, the first aider should consider the person's literacy and ability to understand the information. (re-rate)	0.79	0.85
O(a) socorrista deve procurar saber se houve algum trauma ou situação que desencadeou os sintomas depressivos.	The first aider should find out if there was any trauma or situation that triggered the depressive symptoms. (new)	1	0.77
O(a) socorrista deve primeiramente conversar com a pessoa sobre outros assuntos e aos poucos conquistando a confiança ao ponto de se sentir segurança e a própria pessoa se abrir e falar espontaneamente.	The first aider should talk to the person about other matters first and gradually gain the person's trust until they feel safe to talk openly. (new)	0.86	0.62
O Socorrista deveria orientar sobre sites fidedignos de informações.	The first aider should provide advice based on the information of reliable websites. (new)	0.57	0.77
O(a) socorrista deve orientar a pessoa sobre os serviços públicos de saúde mental, como por exemplo, o Centro de Atenção Psicossocial (CAPS*) de referência na região de moradia da pessoa.	The first aider should provide guidance on public mental health services, such as which CAPS* is the reference in the person's area of residence. (new) *Public centres of psychosocial care	0.86	1
O(a) socorrista deve encorajar a pessoa a buscar ajuda num Centro de Atenção Psicossocial (CAPS*) ou posto de saúde do seu bairro.	The first aider should encourage the person to seek help from a CAPS* or a health centre in the neighbourhood. (new) *Public centres of psychosocial care	0.86	1
O(a) socorrista deverá se disponibilizar para acompanhar a pessoa na busca de profissionais.	The first aider must be available to accompany the person to seek professional help. (new)	0.79	0.69
Section 3: How can I be supportive
O(a) socorrista deve estar ciente de que seu apoio provavelmente está tendo um impacto positivo, mesmo que não pareça.	49. The first aider should be aware that their support is likely to be having a positive impact, even if it does not feel this way. (re-rate)	0.93	0.77
O(a) socorrista deve ser consistente e previsível em suas interações com a pessoa.	50. The first aider should be consistent and predictable in their interactions with the person. (re-rate)	0.79	0.69
O(a) socorrista deve considerar dizer à pessoa que: o(a) socorrista está lá para a pessoa.	55. b. The first aider should consider telling the person that: The first aider is there for the person. (re-rate)	0.64	0.92
O(a) socorrista deve considerar dizer à pessoa que: ela pode não acreditar nisso agora, mas a forma como ela está se sentindo vai melhorar.	55. e. The first aider should consider telling the person that: They may not believe it now, but the way they are feeling will improve. (re-rate)	0.86	0.62
O(a) socorrista não deve tratar como triviais as experiências da pessoa, dizendo para “por um sorriso no rosto”, “se recompôr” ou “se animar”.	60. The first aider should not trivialise the person’s experiences by telling them to "put a smile on their face,” to “get their act together,” or to “lighten up”. (re-rate)	0.71	0.92
O(a) socorrista não deve ter uma atitude superprotetora com relação à pessoa ou se envolver demais na sua vida.	62. The first aider should not adopt an over-involved or over-protective attitude towards the person. (re-rate)	0.71	0.85
O(a) socorrista deve resistir o impulso de tentar curar a depressão da pessoa.	66. The first aider should resist the urge to try to cure the person’s depression. (re-rate)	0.71	0.77
O(a) socorrista deve falar coisas boas para a pessoa , para poder tentar mudar e acabar saindo da depressão ou ansiedade.	The first aider should say good things to the person, in order to try to help them change and finally get rid of depression or anxiety. (new)	0.71	0.31
Que o(a) socorrista só procure ajudar a pessoa se ela tiver empatia para se colocar no lugar da pessoa.	The first aider can only help the person when they have empathy towards the person. (new)	0.71	0.38
O(a) socorrista deve saber que muitas das vezes a pessoa somente quer ser ouvida e apoiada no momento de pensamentos negativistas,assim podendo tomar o rumo da conversa para outros caminhos de tentar ajuda-lo.	The first aider should know that many times the person just wants to be heard and supported when having negative thoughts. After understanding this, the first aider will be able to take the course of the conversation to other ways to help the person. (new)	0.93	0.62
O socorrista deve checar se há alguém da família que pode acompanhar a pessoa no seu tratamento.	The first aider should check if there is someone in the family who can accompany the person in their treatment. (new)	1	1
O(a) socorrista deve ter um próprio apoio emocional e não se responsabilizar pela melhora (ou piora) da pessoa. O(a) socorrista não deve ter medo de expor suas preocupações também, é um sinal de preocupação com a pessoa.	The first aider should have their own emotional support and not feel responsible for improving (or worsening) the person's situation. The first aider should not be afraid to bring up their concerns as well, it is a sign if care for the person. (new)	0.93	0.77
O(a) socorrista não deve fazer comparações.	The first aider should not make comparisons. (new)	0.93	0.77
O(a) socorrista deve reforçar a manifestação dos sentimentos da pessoa e valorizá-los.	The first aider should encourage the person to expression their feelings and value them (new)	0.93	0.77
O socorrista não deve deixar-se influenciar demasiadamente pelos sentimentos da pessoa, mas demonstrar empatia para com a pessoa.	The first aider should not be influenced by the person's feelings too much, but show empathy towards the person. (new)	0.86	0.92
Section 4: Communicating effectively
O(a) socorrista deve perguntar à pessoa se estresse é um problema para ela e, se for, encorajá-la a encontrar maneiras de reduzir estresse em sua vida.	71. The first aider should ask the person if stress is a problem for them and, if it is, encourage them to find ways to reduce stress in their life. (re-rate)	0.86	0.77
Se a pessoa achar difícil discutir seus pensamentos e sentimentos de forma aberta, o(a) socorrista deve sugerir uma atividade que possa facilitar a conversa, por exemplo, tomar uma xícara de chá, ir dar uma volta.	77. If the person finds it difficult to discuss their thoughts and feelings openly, the first aider should suggest an activity that may make it easier for them to talk, e.g. have a cup of tea, go for a walk. (re-rate)	0.79	0.69
O(a) socorrista deve falar sempre positivamente com a pessoa e perguntar sobre suas qualidades, o que mais gosta de fazer, usando esse argumento como mecanismo de mostrar a ela o pontos importantes que a pessoa possui e que poderá dar continuidade a tudo isso com pessoas que amam ou pessoas que se importam com elas, diante da sua situação atual.	The first aider should always talk to the person positively and ask about what they are good at and what they like to do. Using these as a mechanism to show them the important points that the person has and that can continue all this with people they love or people who care about them, given their current situation. (new)	0.86	0.69
O(a) socorrista não deve usar o celular enquanto estiver conversando com a pessoa.	The first aider should not use the mobile phone when talking to the person. (new)	1	0.92
Section 5: Difficulties the first aider may encounter
O(a) socorrista deve usar os seguintes recursos não verbais para reforçar a comunicação não julgadora: manter uma postura corporal aberta, por exemplo não cruzando os braços, já que isso pode parecer uma postura defensiva.	99. f. The first aider should use the following non-verbal skills to reinforce their non-judgmental communication: Maintaining an open body position, e.g. not crossing arms, as this may appear defensive. (re-rate)	0.93	0.62
Quando oferecer ajuda a alguém, o(a) socorrista deve considerar a classe social ou cultural da pessoa, e pense como isto pode interferir na busca de ajuda da pessoa.	When offering help, the first aider should consider the person's social class or culture and how this might impact on their help seeking. (new)	1	0.92
Se o socorrista e a pessoa falarem idiomas diferentes, o socorrista deve buscar alguém para ajudar com o idioma.	If the first aider and the person speak different languages, the first aider should look for someone to help with the language. (new)	1	0.92
O socorrista deve respeitar as crenças culturais ou religiosas da pessoa em relação à morte e ao suicídio.	The first aider should respect the person's cultural or religious beliefs about death and suicide. (new)	0.93	0.92
Section 6: Help-seeking
O(a) socorrista deve perguntar à pessoa se ela pensa que se beneficiaria de ajuda profissional.	110. The first aider should ask the person whether they think they would benefit from professional help. (re-rate)	0.86	0.85
O(a) socorrista deve ter algum conhecimento geral sobre os tipos de tratamento que podem ser úteis na depressão.	115. The first aider should have some general knowledge about the types of treatment that can be helpful for depression. (re-rate)	0.93	0.77
Se o(a) socorrista acompanhar a pessoa na consulta, ele não deve assumir completamente o controle, porque a pessoa com depressão deve tomar suas próprias decisões o máximo possível.	120. If the first aider accompanies the person to the appointment, they must not take over completely, because a person with depression needs to make their own decisions as much as possible. (re-rate)	0.71	0.77
O(a) socorrista deve desencorajar a pessoa a usar alcool ou outras drogas para se sentir melhor.	125. The first aider should discourage the person from using alcohol or other drugs to feel better. (re-rate)	0.93	0.85
Se a pessoa estiver interessada em estratégias, o(a) socorrista deve: discutir com ela uma variedade de estratégias de auto ajuda que podem ser úteis.	127. b. If the person is interested in self-help strategies, the first aider should: Discuss with them a range of self-help strategies that might be helpful. (re-rate)	0.79	0.69
O(a) socorrista deve sugerir que a pessoa faça atividades que antes a deixavam muito feliz	The first aider should suggest the person does activities that previously made them very happy. (new)	0.93	0.62
O(a) socorrista deve recomendar livros e especialistas certificados na auto ajuda.	The first aider should recommend books and certified self-help experts. (new)	0.5	0.23
O(a) socorrista deve saber que em qualquer tipo de depressão o importante é buscar a ajuda de um psiquiatra e posteriormente a psicoterapia.	The first aider should know that for any type of depression, the important thing is to seek help from a psychiatrist and receive psychotherapy later. (new)	0.93	0.62
O(a) socorrista não deve a incitar a procura por estratégias de auto ajuda, pois a maioria dessas estratégias são utópicas e dão a impressão de que tudo é muito fácil se você pensar positivo, quando na verdade não é.	The first aider should not encourage the person to use self-help strategies, as most of these strategies are utopian and give the impression that everything is very easy if you think positive, when in fact it is not. (new)	0.71	0.69
Section 7: What to do if the person doesn't want help
O(a) socorrista deve saber que se ele tentar forçar ou pressionar a pessoa a procurar ajuda isso pode afastar a pessoa da procura por ajuda de uma vez por todas.	132. The first aider should know that if they try to force or pressure the person into seeking help it could turn the person off seeking help altogether. (re-rate)	0.93	0.69
O(a) socorrista deve saber que o paciente não tem controle da situação.	The first aider should know that the person has no control over the situation. (new)	0.79	0.69
O(a) socorrista deve sempre oferecer apoio, e vínculos.	The first aider should always offer support and bonds. (new)	0.86	0.77
Existem várias intensidades da depressão, se está é grave o(a) socorrista deve procurar alguém responsável pela pessoa e dizer que é preciso cuidar da mesma levando-a a um psiquiatra.	Depression is different in severity, if the situation is serious, the first aider should look for someone responsible for the person and tell them that it is necessary to take the person to see a psychiatrist. (new)	1	0.77
Se a pessoa demonstrar que não quer ajuda, o(a) socorrista não deve ficar forçando a pessoa a procurar um profissional, mas é importante se mostrar presente, à disposição, disponível para ajudá-la quando ela quiser.	If the person shows that they do not want help, the first aider should not force the person to see a professional, but it is important for the first aider to be present and available to help them when they want. (new)	0.86	0.77
Section 8: Concerns for safety
O(a) socorrista deve respeitar o direito da pessoa de não procurar ajudar a não ser que o(a) socorrista acredite que a pessoa está em risco de machucar a si mesma ou a outros.	135. The first aider should respect the person’s right not to seek help unless the first aider believes that the person is at risk of harming themselves or others. (re-rate)	0.86	0.92
O(a) socorrista nunca deve forçar a pessoa a fazer algo que não queira.	The first aider should never force the person to do anything they do not want to do. (new)	0.79	0.69
Note. Color-coding: Green=included in the guidelines; Red=excluded from the guidelines. See “Methods” section of the paper for more details.

## Sheet: Final list of included
Table S3. Statements included in the adapted mental health first aid guidelines for depression for Brazil (n=143)
Portuguese statements	English statements
Section 1: How do I know if someone is experiencing depression/Learning about depression
O(a) socorrista deve saber o seguinte:	1. The first aider should know the following:
Sinais e sintomas de depressão	a. Signs and symptoms of depression
Fatores de risco para depressão	b. Risk factors for depression
O(a) socorrista deve estar ciente que a experiência da depressão pode variar em severidade, por exemplo, desde se sentir irritável até suicida.	2. The first aider should be aware that the experience of depression can vary in severity, e.g. from feeling irritable to feeling suicidal.
O(a) socorrista deve estar ciente que cada indivíduo é diferente e nem todo mundo que vive a depressão vai mostrar os sinais e sintomas típicos da depressão.	3. The first aider should be aware that each individual is different and not everyone who is experiencing depression will show the typical signs or symptoms of depression.
O(a) socorrista deve estar ciente que algumas pessoas que se recuperaram da depressão podem apresentar recidiva dos seus sintomas.	4. The first aider should be aware that some people who have recovered from depression may have a relapse of their symptoms.
Mesmo que a pessoa tenha tido um episódio prévio de depressão, o(a) socorrista não deve supor que ela vai saber lidar com o episódio atual.	5. Even if the person has had a previous episode of depression, the first aider should not assume they will know how to manage the current episode.
O(a) socorrista deve aprender mais sobre a depressão:	6. The first aider should learn more about depression by:
Lendo sobre ou ouvindo a experiência em depressão de outras pessoas.	a. Reading about or listening to other people's experiences of depression
Lendo sites ou livros informativos reconhecidos.	b. Reading reputable information websites or books
O(a) socorrista deve ouvir sempre quando uma pessoa iniciar uma conversa, mesmo sem conhecer a pessoa, empatia ajuda consideravelmente.	A1. The first aider should always listen when the person starts a conversation, even if the first aider does not know the person, empathy can help considerably. (new)
O(a) socorrista deve ouvir profissionais de saúde mental sobre como lidar com uma pessoa com depressão.	A2. The first aider should listen to the advice from mental health professionals about how to deal with a person with depression. (new)
Section 2: How should I approach someone who may be experiencing depression
If the first aider notices signs or symptoms of depression
O(a) socorrista não deve ignorar nenhum sinal ou sintoma de depressão que ele pode ter notado nem supor que eles vãos simplesmente passar.	7. The first aider should not ignore any signs or symptoms of depression that they have noticed or assume that they will just go away.
O(a) socorrista deve saber que muitas pessoas que tiveram depressão podem também ser afetadas por outros problemas de saúde mental como ansiedade ou problemas com uso de substâncias.	10. The first aider should know that many people who experience depression may also be affected by other mental health problems like anxiety or substance use problems.
O(a) socorrista não deve mentir ou inventar desculpas para o comportamento da pessoa, já que isso pode atrasar a procura por ajuda.	11. The first aider should not lie or make excuses for the person’s behaviour as this may delay them getting assistance.
Preparing for the conversation
O(a) socorrista deve escolher um local reservado para a conversa.	14. The first aider should choose a place to talk that is private.
O(a) socorrista deve escolher um local em que ambos se sintam confortáveis para conversar.	15. The first aider should choose a place to talk where both they and the person feel comfortable.
Se o(a) socorrista achar que alguém está com depressão, ele deve tentar passar um tempo com a pessoa e gentilmente trazer a tona suas preocupações, por exemplo, que a pessoa parece triste naquele dia.	17. If the first aider thinks someone may be depressed, they should try to spend time with the person and gently bring up their concerns with them, e.g. mention that the person seems down today. (re-rate)
Having a conversation
Se o(a) socorrista estiver preocupado com alguém que pode estar com depressão, ele deve:	20. If the first aider is worried about someone who may be depressed, they should:
dizer à pessoa que ele se importa e quer ajudar	a. Tell the person that they care and want to help.
falar com a pessoa sobre mudanças específicas que ele tenha percebido de uma maneira sensível e acolhedora	b. Tell the person about the specific changes that they have noticed in a supportive and sensitive manner.
O(a) socorrista deve perguntar à pessoa se ela tem vontade de conversar com ele, ou se ela preferiria conversar com outra pessoa.	21. The first aider should ask the person if they are willing to talk to the first aider, or if they would rather speak to someone else.
Se a pessoa disser que está se sentindo mal ou triste, o(a) socorrista deve perguntar há tempo ela está se sentindo assim.	22. If the person says that they are feeling sad or down, the first aider should ask them how long they have been feeling that way.
O(a) socorrista deve estar ciente de que os pensamentos, sentimentos e crenças da pessoa representam sua própria realidade e o(a) socorrista deve estar preparado para aceitá-los sem questionamento.	24. The first aider should be aware that the person's thoughts, feelings and beliefs represent their own reality and the first aider should be prepared to accept these without question. (re-rate)
O(a) socorrista deve se preparar para todas as reações possíveis (por exemplo alívio, indiferença ou raiva) quando abordando a pessoa sobre sua depressão.	26. The first aider should prepare for the full range of reactions (e.g. relief, indifference, anger) when they approach the person about their depression.
Se a pessoa não se sentir confortável em falar com o(a) socorrista, ele deve encorajá-la a conversar com outra pessoa sobre como está se sentindo .	27. If the person doesn’t feel comfortable talking to the first aider, they should encourage the person to discuss how they are feeling with someone else.
Giving the person information
O(a) socorrista deve saber fontes de informações de qualidade para a pessoa.	28. The first aider should know sources of good quality information for the person.
Se o(a) socorrista der à pessoa informações sobre depressão, ele deve tentar se assegurar de que os recursos são precisos e apropriados para a situação dela.	29. If the first aider gives the person information about depression, they should try to ensure that the resources are accurate and appropriate to the person’s situation.
O(a) socorrista não deve sobrecarregar a pessoa com informação ou recursos demais.	31. The first aider should not overwhelm the person with too much information or too many resources.
O(a) socorrista deve orientar a pessoa sobre os serviços públicos de saúde mental, como por exemplo, o Centro de Atenção Psicossocial (CAPS*) de referência na região de moradia da pessoa.	A3. The first aider should provide guidance on public mental health services, such as which CAPS* is the reference in the person's area of residence. (new) *Public centres of psychosocial care
O(a) socorrista deve encorajar a pessoa a buscar ajuda num Centro de Atenção Psicossocial (CAPS*) ou posto de saúde do seu bairro.	A4. The first aider should encourage the person to seek help from a CAPS* or a health centre in the neighbourhood. (new) *Public centres of psychosocial care
Section 3: How can I be supportive
Treat the person with respect and dignity
O(a) socorrista deve saber que a situação e necessidades de cada pessoa são únicas.	32. The first aider should know that each person's situation and needs are unique.
O(a) socorrista deve respeitar a autonomia da pessoa, ao mesmo tempo em que considera até que ponto a pessoa é capaz de tomar decisões por si própria e se a pessoa está em risco de machucar a si mesma ou aos outros.	33. The first aider should respect the person's autonomy while considering the extent to which the person is able to make decisions for themselves and whether the person is at risk of harming themselves or others.
O(a) socorrista deve manter em sigilo qualquer discussão que ele tenha com a pessoa a não ser que ele esteja preocupado que a pessoa possa machucar a si mesmo ou aos outros.	34. The first aider should keep private any discussions they have with the person unless they are concerned that the person may harm themselves or others.
O(a) socorrista deve respeitar enquanto válidos os sentimentos, valores pessoais e experiências da pessoa, mesmo que sejam diferentes dos seus próprios ou que ele discorde.	35. The first aider should respect the person’s feelings, personal values and experiences as valid, even if they are different from their own, or they disagree with them.
Do not blame the person
O(a) socorrista deve saber que depressão é uma doença e não é culpa da pessoa que ela esteja com depressão.	36. The first aider should know that depression is a medical illness and it is not the person's fault that they are experiencing depression.
Se a pessoa julgar a si mesma de maneira muito dura, o(a) socorrista deve lembrá-la de seus pontos fortes.	37. If the person judges themselves too harshly, the first aider should remind the person of their strengths.
O(a) socorrista deve reconhecer qualquer esforço que a pessoa esteja fazendo para melhorar.	38. The first aider should acknowledge any efforts the person is making to get better.
Expectations
O(a) socorrista deve aceitar a pessoa como ela é e não ter expectativas irreais.	39. The first aider should accept the person as they are and have realistic expectations for them.
O(a) socorrista deve saber que atividades diárias, como limpar a casa, pagar as contas ou alimentar os cachorros, podem parecer muito desgastantes para a pessoa.	40. The first aider should know that everyday activities like cleaning the house, paying bills, or feeding the dog may seem overwhelming to the person.
O(a) socorrista deve reconhecer que a pessoa não é falsa, preguiçosa, fraca ou egoísta.	41. The first aider should acknowledge that the person is not 'faking', 'lazy', 'weak' or 'selfish'.
O(a) socorrista não deve pressionar a pessoa a fazer atividades que a pessoa sinta que são demais para ela.	42. The first aider should not push the person to do activities that the person feels are too much for them.
O(a) socorrista deve dizer à pessoa que ela não é fraca ou um fracasso porque ela tem depressão, e que ele não tem menos consideração por ela.	43. The first aider should let the person know that they are not weak or a failure because they have depression, and that they don’t think less of them as a person.
Se a pessoa disser que ela se sente uma pessoa fraca ou um fracasso, o(a) socorrista deve dizer à pessoa que:	44. If the person says that they feel they are a weak person or a failure, the first aider should let the person know that:
Pessoas fortes e capazes podem ter depressão.	a. Strong and capable people can become depressed
Ele não acha que pessoa é fraca ou um fracasso.	b. They don't think the person is weak or a failure
Ele não o considera menos enquanto ser humano.	c. They don’t think less of them as a person.
Offering consistent support and understanding
O(a) socorrista deve saber que uma pessoa em depressão pode estar dominado por medos irracionais.	45. The first aider should know that a depressed person may be overwhelmed by irrational fears.
O(a) socorrista deve ser paciente, persistente e encorajador quando for apoiar alguém com depressão.	46. The first aider should be patient, persistent and encouraging when supporting someone with depression.
O(a) socorrista deve saber que a pessoa genuinamente precisa de suporte e compreensão adicional.	47. The first aider should know that the person genuinely needs additional support and understanding.
O(a) socorrista deve oferecer à pessoa amabilidade e atenção, mesmo que não seja recíproco.	48. The first aider should offer the person kindness and attention, even if it is not reciprocated.
O(a) socorrista deve saber que muitas vezes somente tirando um tempo para conversar com ou estar junto à pessoa faz com que ela saiba que alguém se importa.	51. The first aider should know that often just taking the time to talk to or be with the person lets them know that someone cares.
O(a) socorrista deve ser claro e consistente em que tipos de apoio ele pode ou não oferecer à pessoa.	52. The first aider should be clear and consistent in what support they can and cannot offer to the person.
O(a) socorrista não deve fazer promessas que não pode cumprir.	53. The first aider should not make promises they cannot keep.
O(a) socorrista deve perguntar à pessoa se o que ele está fazendo está ajudando, e o que mais ele pode fazer para ajudar.	54. The first aider should ask the person whether what they are doing is helpful, and what else they could do to help.
O(a) socorrista deve considerar dizer à pessoa que:	55. The first aider should consider telling the person that:
ela não está sozinha.	a. They are not alone in this.
apesar de não poder compreender exatamente o que a pessoa está sentindo, o(a) socorrista se importa e quer ajudar.	c. Although the first aider may not be able to understand exactly how the person feels, they care and want to help.
ela é importante para o(a) socorrista e sua vida é importante.	d. They are important to the first aider and their life is important.
com o tempo e com tratamento, a pessoa pode se sentir melhor.	f. With time and treatment, the person will feel better.
O(a) socorrista deve ser honesto com a pessoa sobre as limitações de seu papel como(a) socorrista - por exemplo, ele não é um conselheiro profissional.	56. The first aider should be upfront with the person about the limitations of their role as a first aider, e.g. they are not a counsellor.
O(a) socorrista deve ser honesto com a pessoa sobre que ajuda eles podem e querem oferecer.	57. The first aider should be honest with the person about what help they can and are willing to offer.
What doesn't help
O(a) socorrista deve saber que não ajuda simplesmente falar à pessoa para ficar melhor.	58. The first aider should know that there is no point in just telling the person to get better.
O(a) socorrista não deve dizer à pessoa que ela só precisa se manter ocupada ou sair mais.	59. The first aider should not tell the person that they just need to stay busy or get out more.
O(a) socorrista deve evitar dizer:	61. The person should avoid saying the following:
Está tudo na sua cabeça.	a. It's all in your head
Eu não posso fazer nada sobre a sua situação.	b. I can’t do anything about your situation.
O(a) socorrista não deve pegar no pé da pessoa para que ela faça o que normalmente faria.	64. The first aider should not nag the person to get them to do what they normally would.
O(a) socorrista não deve diminuir ou menosprezar os sentimentos da pessoa ao tentar dizer algo positivo, por exemplo, “você não parece tão mal para mim”.	65. The first aider should not belittle or dismiss the person's feelings by attempting to say something positive like, "You don't seem that bad to me."
O(a) socorrista não deve sugerir que a pessoa pode usar álcool e outras drogas para se sentir melhor.	67. The first aider should not suggest to the person that they should use alcohol or other drugs to feel better.
Give the person hope for recovery
O(a) socorrista deve dizer à pessoa que, apesar de sua experiência ser muito pessoal e dolorosa, ela não está sozinha.	68. The first aider should tell the person that although their experience is very personal and painful, they are not alone.
O socorrista deve checar se há alguém da família que pode acompanhar a pessoa no seu tratamento.	A5. The first aider should check if there is someone in the family who can accompany the person in their treatment. (new)
O socorrista não deve deixar-se influenciar demasiadamente pelos sentimentos da pessoa, mas demonstrar empatia para com a pessoa.	A6. The first aider should not be influenced by the person's feelings too much, but show empathy towards the person. (new)
Section 4: Communicating effectively
Encourage the person to talk
O(a) socorrista deve perguntar à pessoa se algo aconteceu que recentemente está contribuindo para ela sentir como ela se sente.	72. The first aider should ask the person whether something has happened to them recently that is contributing to how they are feeling.
O(a) socorrista deve encorajar a pessoa a falar sobre seus pensamentos, sentimentos, sintomas e qualquer outro problema que ela esteja tendo.	73. The first aider should encourage the person to talk about their thoughts, feelings, symptoms and any other problems they are experiencing.
O(a) socorrista deve encorajar a pessoa a falar sobre seus pensamentos, sentimentos, sintomas e qualquer outro problema que ela esteja tendo, quando a pessoa estiver pronta.	74. The first aider should encourage the person to talk about their thoughts, feelings, symptoms and any other problems they are experiencing, when the person is ready.
O(a) socorrista não deve pressionar a pessoa a falar imediatamente.	76. The first aider should not put pressure on the person to talk right away.
Se a pessoa achar difícil discutir seus pensamentos e sentimentos de forma aberta, o(a) socorrista deve dizer à pessoa que existem serviços disponíveis para ela falar com outra pessoa, por exemplo, serviços telefônicos de aconselhamento.	78. If the person finds it difficult to discuss their thoughts and feelings openly with the first aider, the first aider should let the person know about available services where they can talk to someone else, e.g. telephone counselling service.
Se a pessoa não tiver energia ou vontade de discutir como ela se sente, o(a) socorrista não deve pressioná-la a fazer isso.	79. If the person does not have the energy or inclination to discuss how they are feeling, the first aider should not put pressure on them to do so.
Be a good listener
O(a) socorrista deve saber que as principais atitudes envolvidas na escuta não julgadora são aceitação, genuinidade e empatia.	80. The first aider should know that the key attitudes involved in non-judgmental listening are acceptance, genuineness and empathy.
O(a) socorrista se importar genuinamente é mais importante do que dizer “a coisa certa”.	81. It is more important for the first aider to be genuinely caring than for them to say all the 'right things'.
O(a) socorrista deve demonstrar genuinidade à pessoa, usando linguagem corporal que corresponda à sua comunicação verbal, por exemplo, dizer à pessoa que aceita e respeita seus sentimentos enquanto mantém uma postura aberta e contato visual apropriado.	82. The first aider should convey genuineness to the person by using body language that matches their verbal communication, e.g. telling the person you accept and respect their feelings, while maintaining an open posture and appropriate eye contact.
O(a) socorrista deve demonstrar empatia mostrando à pessoa que ela é verdadeiramente escutada e compreendida, por exemplo, dizendo “Deve ser difícil passar pelo que você está passando”.	83. The first aider should demonstrate empathy by showing the person that they are truly heard and understood, e.g. saying, "What you are going through must be difficult."
O(a) socorrista deve adotar uma atitude de aceitação:	84. The first aider should adopt an attitude of acceptance of the person by:
Se abstendo de todo e qualquer julgamento que tenha feito da pessoa ou de suas circunstâncias, por exemplo se o(a) socorrista achar que a pessoa está sendo preguiçosa, ele não deve expressar isso.	a. Withholding any and all judgments that you have made about the person or their circumstances, e.g. if the first aider feels the person is being lazy, they should not express this.
Escolhendo cuidadosamente suas palavras para evitar causar ofensa, por exemplo, não aplicando à pessoa rótulos que ela ache estigmatizantes, como “doente mental”.	b. Choosing words carefully so as to avoid causing offence, e.g. not applying any labels to the person that they may find stigmatising, such as 'mentally ill'.
Deixar de lado quaisquer crenças e reações negativas para focar nas necessidades da pessoa que está recebendo ajuda.	85. Set aside any negative beliefs and reactions in order to focus on the needs of the person they are helping.
O(a) socorrista deve ouvir a pessoa com cuidado mesmo se o que ela está dizendo obviamente não for verdade.	86. The first aider should listen carefully to the person even if what they are saying is obviously not true or is misguided.
O(a) socorrista deve ouvir a pessoa sem expressar julgamento.	87. The first aider should listen to the person without expressing judgment.
O(a) socorrista não deve usar palavras relacionadas a um potencial diagnóstico quando falando com a pessoa.	89. The first aider should not use language related to a potential diagnosis when talking with the person.
O(a) socorrista deve usar as seguintes recursos para mostrar que está ouvindo:	90. The first aider should use the following verbal skills to show they are listening:
fazer perguntas que mostrem que ele se importa genuinamente e quer entender o que a pessoa está dizendo.	a. Asking questions that show that they genuinely care and want to understand what the person is saying.
checar seu entendimento, reafirmando o que a pessoa falou e resumindo fatos e sentimentos.	b. Checking their understanding by restating what the person has said and summarising facts and feelings.
ouvir não apenas o que a pessoa diz mas também como ela diz, por exemplo seu tom de voz.	c. Listening not only to what the person says, but how they say it, e.g. their tone of voice.
Ser paciente, mesmo quando a pessoa não estiver se comunicando bem, for repetitiva ou falar mais devagar ou menos claramente do que o comum.	e. Being patient, even when the person may not be communicating well, may be repetitive or may be speaking slower and less clearly than usual.
não ser crítico ou expressar sua frustração com a pessoa por não conseguir se comunicar bem.	f. Not being critical or expressing their frustration at the person for not being able to communicate well.
evitar conselhos como “Se recomponha” ou “anime-se”. Se isso fosse possível, a pessoa o faria.	g. Avoiding giving unhelpful advice such as "Pull yourself together" or "Cheer up." If this was possible the person would do it.
não interromper a pessoa quando ela estiver falando, especialmente quando ela estiver dividindo suas próprias opiniões ou experiências.	h. Not interrupting the person when they are speaking, especially to share their own opinions or experiences.
evitar confrontos, exceto se necessário para prevenir a pessoa de cometer atos perigosos ou nocivo.	i. Avoiding confrontation, unless necessary to prevent the person from committing harmful or dangerous acts.
O(a) socorrista deve estar ciente de que a pessoa pode ela mesma ter atitudes estigmatizante com relação à saúde mental e deve trabalhar a aceitação.	91. The first aider should be aware that the person themselves may hold stigmatising attitudes towards mental illness and should model acceptance.
O(a) socorrista não deve usar o celular enquanto estiver conversando com a pessoa.	A7. The first aider should not use the mobile phone when talking to the person. (new)
Section 5: Difficulties the first aider may encounter
O(a) socorrista deve tentar observar qualquer comportamento irritante ou desagradável como parte da sua doença e não deve tomá-los como pessoais.	92. The first aider should try to see any irritable or unpleasant behaviours as part of the illness and not take these personally.
Se o comportamento da pessoa tiver efeito negativo no(a) socorrista, ele deve reconhecer seus próprios sentimentos e lidar com eles de forma separada.	93. If the person’s behaviour is having a negative effect on the first aider, the first aider should recognise their own feelings and deal with these separately.
O(a) socorrista não deve aceitar abuso ou comprometer sua própria saúde mental quando for ajudar a pessoa.	94. The first aider should not accept abuse or compromise their own mental health when helping the person.
O(a) socorrista não deve ser hostil ou sarcástico quando a pessoa estiver com dificuldades para responder, em vez disso ele deve aceitar essas respostas como o melhor que a pessoa tem a oferecer no momento.	95. The first aider should not be hostile or sarcastic when the person is struggling to respond, but rather accept these responses as the best the person has to offer at that time.
O(a) socorrista deve saber que pausas e silêncios são ok e que apesar de eles poderem ser desconfortáveis, a pessoa pode precisar de tempo para pensar ou encontrar as palavras certas.	96. The first aider should know that pauses and silences are okay and that while they may feel uncomfortable, the person may need time to think or find the right words.
Se a pessoa não quiser falar, o(a) socorrista deve se disponibilizar para conversar quando ela estiver pronta.	97. If the person does not want to talk, the first aider should let them know that they are available to talk when they are ready.
Se a pessoa não quiser falar com o(a) socorrista, ele deve sugerir que ela converse com outra pessoa.	98. If the person does not want to talk to the first aider, the first aider should suggest they talk to someone else.
O(a) socorrista deve usar os seguintes recursos não verbais para reforçar a comunicação não julgadora:	99. The first aider should use the following non-verbal skills to reinforce their non-judgmental communication:
prestar especial atenção ao que a pessoa diz.	b. Paying close attention to what the person says.
manter contato visual em um nível com o qual a pessoa se sinta o mais confortável.	c. Maintaining comfortable eye contact by using the level of eye contact that the person seems most comfortable with.
estar ciente da linguagem corporal da pessoa, na medida em que isso dá dicas de como ela está se sentindo ou quão confortável ela se sente em conversar com o(a) socorrista.	d. Being aware of the person’s body language, as this can provide clues as to how they are feeling or how comfortable they feel about talking with the first aider.
Notar com quanto espaço a pessoa se sente confortável e respeitando isso	e. Noticing how much personal space the person feels comfortable with and respecting that.
evitar gestos distrativos (por exemplo, ficar apertando uma caneta, encarar outras coisas ou bater pés ou mãos) pois isso pode ser interpretado como falta de interesse	f. Avoiding distracting gestures (e.g. fidgeting with a pen, glancing at other things or tapping your feet or fingers), as these could be interpreted as a lack of interest.
O(a) socorrista deve saber que ajudar alguém que está com depressão pode evocar uma resposta emocional inesperada em si mesmo.	100. The first aider should know that helping someone who is depressed may evoke an unexpected emotional response in the first aider.
Se a pessoa ficar brava durante a conversa, o(a) socorrista deve	101. If the person becomes angry during the conversation, the first aider should:
ficar calmo	a. Stay calm.
reconhecer a raiva	b. Acknowledge the anger
não fazer suposições sobre a causa da raiva.	c. Not make assumptions about the cause of their anger.
Se o(a) socorrista se sentir triste ou desgastado em ajudar a pessoa, ele deve:	102. If the first aider is feeling upset or worn out after helping the person they should:
achar alguém com quem conversar sobre seus sentimentos sem compartilhar os detalhes pessoais da pessoa que ele estava ajudando.	a. Find someone to talk to about their feelings without sharing the personal details of the person they were helping.
Se diferenças culturais estiverem interferindo com a habilidade do(a) socorrista em ajudar a pessoa, ele deve falar com um serviço de saúde mental especializado em trabalhar com pessoas de diferentes contextos culturais	103. If cultural differences are interfering with the first aider's ability to help the person, they should talk to a mental health service that specialises in working with people from different cultural backgrounds.
Cultural considerations
Se estiver ajudando alguém de diferente contexto cultural, o(a) socorrista deve estar disposto a ajustar seu comportamento verbal e não verbal, por exemplo a pessoa pode estar confortável com um diferente nível de contato visual ou pode estar acostumado a mais espaço pessoal.	104. If assisting someone from a cultural background that is different from the first aider's, the first aider should be willing to adjust their verbal and non-verbal behaviours, e.g. the person may be comfortable with a different level of eye contact, or may be used to more personal space.
O(a) socorrista deve estar ciente de que a pessoa pode ter especificidades quanto à procura por ajuda para seus problemas de saúde mental por causa do seu contexto cultural ou de suas crenças religiosas.	106. The first aider should be aware that the person may have special requirements with regards to seeking help for mental health problems due to their cultural background or religious beliefs.
Quando oferecer ajuda a alguém, o(a) socorrista deve considerar a classe social ou cultural da pessoa, e pense como isto pode interferir na busca de ajuda da pessoa.	A8. When offering help, the first aider should consider the person's social class or culture and how this might impact on their help seeking. (new)
Se o socorrista e a pessoa falarem idiomas diferentes, o socorrista deve buscar alguém para ajudar com o idioma.	A9. If the first aider and the person speak different languages, the first aider should look for someone to help with the language. (new)
O socorrista deve respeitar as crenças culturais ou religiosas da pessoa em relação à morte e ao suicídio.	A10. The first aider should respect the person's cultural or religious beliefs about death and suicide. (new)
Section 6: Help-seeking
When to encourage help-seeking
O(a) socorrista não deve assumir que a depressão da pessoa vai simplesmente passar.	107. The first aider should not assume the person's depression will just go away.
O(a) socorrista deve saber que tratar a depressão da pessoa cedo é importante para conseguir os melhores resultados.	108. The first aider should know that treating depression early is important to getting the best outcomes.
O(a) socorrista deve ser capaz de reconhecer quando encorajar a pessoa a procurar ajuda profissional.	109. The first aider should be able to recognise when to encourage the person to seek professional help.
O(a) socorrista deve perguntar à pessoa se ela pensa que se beneficiaria de ajuda profissional.	110. The first aider should ask the person whether they think they would benefit from professional help. (re-rate)
O(a) socorrista deve discutir as opções que a pessoa tem para a procura de ajuda e deve encorajá-la a usar essas opções.	111. The first aider should discuss the options that the person has for seeking help and should encourage them to use these options.
Se a pessoa não souber onde conseguir ajuda, o(a) socorrista deve se oferecer para ajudar na procura.	112. If the person does not know where to get help, the first aider should offer to help them seek assistance.
O(a) socorrista deve saber sobre quais serviços estão disponíveis em sua região.	113. The first aider should know about what services are available in their local area.
O(a) socorrista deve saber sobre os caminhos para chegar à ajuda profissional, por exemplo a passagem por um clínico geral para ser encaminhado a um especialista.	114. The first aider should know about the local pathways to professional help, e.g. referral from a GP in order to see a specialist.
How to assist the person with help-seeking
O(a) socorrista deve falar sobre a procura por ajuda profissional de modo que normalize essa ato. Por exemplo: falar sobre isso como uma ação natural a se tomar; explicar que problemas de saúde mental são comuns e tratáveis.	116. The first aider should talk about professional help seeking in a way that normalises it, e.g. talk about it as a natural action to take, explain that mental health problems are common and treatable.
O(a) socorrista deve falar com a pessoa sobre:	117. The first aider should talk with the person about:
os benefícios de procurar ajuda profissional	a. The benefits of seeking professional help
os recursos locais disponíveis para ajuda	b. Locally available sources of help
O(a) socorrista deve evitar rotular os comportamentos ou sentimentos da pessoa como sintomas da depressão quando falar com ela sobre a procura por ajuda.	118. The first aider should avoid labelling the person’s behaviours or feelings as symptoms of depression when talking to them about seeking help.
O(a) socorrista deve saber que é comum a depressão não ser reconhecida por profissionais da saúde e que pode levar um tempo para ter um diagnóstico. Se esse for o caso, o(a) socorrista deve encorajar a pessoa a não desistir.	121. The first aider should know that depression is often not recognised by health professionals and that it may take some time to get a diagnosis. If this is the case, the first aider should encourage the person not to give up.
Self-help strategies
O(a) socorrista deve saber que a habilidade e o desejo da pessoa em usar estratégias de ajuda ajuda vão depender do seu interesse e da severidade da depressão.	122. The first aider needs to know that the person's ability and desire to use self-help strategies will depend on their interest and the severity of their depression.
O(a) socorrista deve desencorajar a pessoa a usar alcool ou outras drogas para se sentir melhor.	125. The first aider should discourage the person from using alcohol or other drugs to feel better. (re-rate)
Se a pessoa estiver interessada em estratégias, o(a) socorrista deve:	127. If the person is interested in self-help strategies, the first aider should:
encorajar a pessoa a usar estratégias apropriadas.	c. Encourage the person to use appropriate strategies.
Section 7: What to do if the person doesn't want help
O(a) socorrista deve conhecer as barreiras à procura de tratamento - por exemplo, a pessoa sentir que ninguém pode ajudá-la.	128. The first aider should know the barriers to seeking treatment for depression, e.g. the person feels like no one can really help.
Se a pessoa se recusar a procurar ou aceitar ajuda profissional, o(a) socorrista não deve usar mentiras, coerção ou ameaças para assegurar a ajuda profissional.	129. If the person refuses to seek or accept professional help, the first aider should not use deception, coercion or threats to ensure professional help is received.
O(a) socorrista deve descobrir se existem razões específicas para a pessoa não querer procurar ajuda profissional (por exemplo, preocupações com finanças, não ter um médico que ela gosta ou se preocupar se será mandada a um hospital), já que às vezes essas razões são baseadas em crenças equivocadas, ou podem ser superadas com alguma ajuda.	130. The first aider should find out if there are specific reasons why the person does not want to seek professional help (e.g. concerns about finances, not having a doctor they like, or being worried they will be sent to hospital), as sometimes such reasons are based on mistaken beliefs, or can be overcome with help.
O(a) socorrista deve fazer com que a pessoa saiba que se ela mudar de ideia no futuro sobre a procura por ajuda, ela pode contatá-lo.	131. The first aider should let the person know that if they change their mind in the future about seeking help, they can contact the first aider.
O(a) socorrista não deve pressionar a pessoa a procurar ajuda profissional antes que ela esteja pronta, a não ser que haja um risco específico de dano a si mesmo ou a outros.	133. The first aider should not push the person into seeking professional help before they are ready, unless there is a specific risk of harm to self or others.
Se, apesar dos esforços do(a) socorrista, a pessoa ainda não estiver disposta a procurar ou aceitar ajuda, o(a) socorrista deve respeitar sua vontade, a não ser que haja risco de dano à pessoa ou a outros.	134. If, in spite of the first aider’s efforts, the person is still unwilling to seek or accept help, the first aider must respect their wishes, unless there is a risk of harm to the person or someone else.
Section 8: Concerns for safety
O(a) socorrista deve respeitar o direito da pessoa de não procurar ajudar a não ser que o(a) socorrista acredite que a pessoa está em risco de machucar a si mesma ou a outros.	135. The first aider should respect the person’s right not to seek help unless the first aider believes that the person is at risk of harming themselves or others. (re-rate)
O(a) socorrista deve estar ciente do Protocolo de Primeiros Socorros em Saúde Mental sobre como ajudar pessoas com pensamentos ou comportamentos suicidas.	136. The first aider should be aware of the Mental Health First Aid Guidelines for how to assist someone with suicidal thoughts or behaviours.
O(a) socorrista deve procurar ajuda profissional imediata se a pessoa estiver tendo alucinações ou delírios.	137. The first aider should seek immediate professional help if the person is experiencing hallucinations or delusions.
Se a pessoa estiver em risco de machucar a si mesma ou outros, o(a) socorrista deve:	138. If the person is at risk of harming themselves or others, the first aider should:
Envolver a pessoa em decisões sobre quem mais deve saber do risco de dano.	a. Involve the person in decisions about who else should be told about the risk of harm.
Considerar a segurança a segurança da pessoa e dos outros, e tomar qualquer ação protetiva necessária, por exemplo contatar a polícia ou time de crises em saúde mental.	b. Consider the safety of themselves and others, and take any necessary protective action, e.g. contact the police or mental health crisis team.
Note. Statements A1-A10 are new statements (created from participants' comments) added to the Brazilian guidelines.

## Sheet: Excluded English items
Table S4. English-language statements excluded from the Brazilian guidelines over two survey rounds (n=41)
Portuguese statements	English statements	Lived experience (n=28)	Health professional (n=29)
Section 1: How do I know if someone is experiencing depression/Learning about depression
O(a) socorrista deve aprender mais sobre a depressão: Buscando conselho de pessoas que viveram a depressão e se recuperaram.	6. c. The first aider should learn more about depression by: Seeking advice from people who have experienced and recovered from depression.	0.8	0.69
Section 2: How should I approach someone who may be experiencing depression
O(a) socorrista não deve supor que quaisquer sinais ou sintomas que eles tenham percebido significam que a pessoa está com depressão.	8. The first aider should not assume that any signs or symptoms they have noticed means that the person is experiencing depression. (re-rated)	0.79	0.46
O(a) socorrista não deve supor que os sintomas da pessoa são devidos à depressão.	9. The first aider should not assume that the person's symptoms are due to depression.	0.61	0.59
Se o(a) socorrista notar mudanças de humor, comportamento ou funcionamento diário de alguém que ele conheça, eles devem abordar a pessoa sobre suas preocupações.	12. If the first aider notices changes in the mood, behaviour or daily functioning of someone they know, they should approach the person about their concerns. (re-rated)	0.79	0.77
O(a) socorrista deve escolher um momento adequado quando ambos têm tempo de conversar.	13. The first aider should choose a suitable time when both the first aider and the person have the time to talk. (re-rated)	0.86	0.62
O(a) socorrista deve considerar se é a melhor pessoa para falar com a pessoa ou se outra pessoa seria mais apropriada.	16. The first aider should consider whether they are the best person to approach the person or whether somebody else might be more appropriate.	0.93	0.69
O(a) socorrista deve estar aberto a qualquer oportunidade que se apresente para conversar sobre suas preocupações com a pessoa.	18. The first aider should be open to any opportunity that presents itself to talk about their concerns with the person. (re-rated)	0.79	0.77
O(a) socorrista deve saber que permitir que a pessoa fale sobre como ela se sente pode fazê-la se sentir melhor, mas não pior.	19. The first aider should know that allowing the person to talk about how they are feeling can help them feel better, not worse.	0.79	0.69
Se o(a) socorrista estiver preocupado com alguém que pode estar com depressão, ele deve: Deixar a pessoa escolher quando se abrir.	20. c. If the first aider is worried about someone who may be depressed, they should: Let the person choose when to open up.	0.8	0.69
O(a) socorrista deve respeitar a interpretação que a pessoa faz de seus sinais e sintomas.	23. The first aider should respect the person's interpretation of their signs and symptoms. (re-rated)	0.79	0.77
O(a) socorrista não deve supor que a pessoa não saiba nada sobre depressão.	25. The first aider should not assume that the person knows nothing about depression.	0.71	0.69
Antes de oferecer informação à pessoa, o(a) socorrista deve considerar o grau de instrução da pessoa e sua capacidade de entender a informação.	30. Before offering information to the person, the first aider should consider the person's literacy and ability to understand the information. (re-rated)	0.79	0.85
Section 3: How can I be supportive
O(a) socorrista deve estar ciente de que seu apoio provavelmente está tendo um impacto positivo, mesmo que não pareça.	49. The first aider should be aware that their support is likely to be having a positive impact, even if it does not feel this way. (re-rated)	0.93	0.77
O(a) socorrista deve ser consistente e previsível em suas interações com a pessoa.	50. The first aider should be consistent and predictable in their interactions with the person. (re-rated)	0.79	0.69
O(a) socorrista deve considerar dizer à pessoa que: o(a) socorrista está lá para a pessoa.	55. b. The first aider should consider telling the person that: The first aider is there for the person. (re-rated)	0.64	0.92
O(a) socorrista deve considerar dizer à pessoa que: ela pode não acreditar nisso agora, mas a forma como ela está se sentindo vai melhorar.	55. e. The first aider should consider telling the person that: They may not believe it now, but the way they are feeling will improve. (re-rated)	0.86	0.62
O(a) socorrista não deve tratar como triviais as experiências da pessoa, dizendo para “por um sorriso no rosto”, “se recompôr” ou “se animar”.	60. The first aider should not trivialise the person’s experiences by telling them to "put a smile on their face,” to “get their act together,” or to “lighten up”. (re-rated)	0.71	0.92
O(a) socorrista não deve ter uma atitude superprotetora com relação à pessoa ou se envolver demais na sua vida.	62. The first aider should not adopt an over-involved or over-protective attitude towards the person. (re-rated)	0.71	0.85
What doesn't help
O(a) socorrista não deve falar com a pessoa em um tom de voz paternalista e não deve aparentar uma preocupação exageradamente compadecida.	63. The first aider should not speak to the person with a patronising tone of voice and should not use overly-compassionate looks of concern.	0.68	0.83
O(a) socorrista deve resistir o impulso de tentar curar a depressão da pessoa.	66. The first aider should resist the urge to try to cure the person’s depression. (re-rated)	0.71	0.77
Give the person hope for recovery
O(a) socorrista deve saber que a maior parte da recuperação deve ser conduzida pela pessoa.	69. The first aider should know that recovery, for the most part, must be led by the person.	1	0.62
O(a) socorrista deve oferecer esperança de um futuro mais positivo em qualquer forma que a pessoa com depressão aceite.	70. The first aider should offer hope of a more positive future in whatever form the depressed person will accept.	0.86	0.62
Section 4: Communicating effectively
O(a) socorrista deve perguntar à pessoa se estresse é um problema para ela e, se for, encorajá-la a encontrar maneiras de reduzir estresse em sua vida.	71. The first aider should ask the person if stress is a problem for them and, if it is, encourage them to find ways to reduce stress in their life. (re-rated)	0.86	0.77
Encourage the person to talk
O(a) socorrista deve explorar com a pessoa como seus sintomas afetam sua vida diária.	75. The first aider should explore with the person how their symptoms affect their daily life.	0.75	0.66
Se a pessoa achar difícil discutir seus pensamentos e sentimentos de forma aberta, o(a) socorrista deve sugerir uma atividade que possa facilitar a conversa, por exemplo, tomar uma xícara de chá, ir dar uma volta.	77. If the person finds it difficult to discuss their thoughts and feelings openly, the first aider should suggest an activity that may make it easier for them to talk, e.g. have a cup of tea, go for a walk. (re-rated)	0.79	0.69
Be a good listener
O(a) socorrista deve usar a mesma terminologia que a pessoa usa quando discutindo sua experiência, exceto se a pessoa usar palavras estigmatizantes e que não vão ajudar.	89. The first aider should use the same terminology that the person uses when discussing their experience, except if the person uses unhelpful or stigmatising language.	0.93	0.66
O(a) socorrista deve usar as seguintes recursos para mostrar que está ouvindo: Usar o mínimo possível expressões ou interjeições como “Entendo” ou “Mmmm” quando necessário manter a conversa.	90. d. The first aider should use the following verbal skills to show they are listening: Using minimal prompts, such as “I see” and “Mmmm” when necessary to keep the conversation with the person going.	0.88	0.45
Section 5: Difficulties the first aider may encounter
O(a) socorrista deve usar os seguintes recursos não verbais para reforçar a comunicação não julgadora: Sentar-se ao lado da pessoa e voltado para ela, em vez de diretamente oposto a ela.	99. a. The first aider should use the following non-verbal skills to reinforce their non-judgmental communication: Sit alongside the person and angled towards them, rather than directly opposite them.	0.75	0.69
O(a) socorrista deve usar os seguintes recursos não verbais para reforçar a comunicação não julgadora: manter uma postura corporal aberta, por exemplo não cruzando os braços, já que isso pode parecer uma postura defensiva.	99. f. The first aider should use the following non-verbal skills to reinforce their non-judgmental communication: Maintaining an open body position, e.g. not crossing arms, as this may appear defensive. (re-rated)	0.93	0.62
Se o(a) socorrista se sentir triste ou desgastado em ajudar a pessoa, ele deve: Usar estratégias de auto ajuda baseadas em evidências.	102. b. If the first aider is feeling upset or worn out after helping the person they should: Use evidence-based self-care strategies.	0.68	0.66
Cultural considerations
Se as diferenças culturas estiverem interferindo com a habilidade do(a) socorrista em ajudar a pessoa, ele deve: discutir com a pessoa o que é culturalmente apropriado e realista para ele.	105. If cultural differences are interfering with the first aider's ability to help the person, they should discuss with the person what is culturally appropriate and realistic for them.	0.79	0.69
Section 6: Help-seeking
How to assist the person with help-seeking
O(a) socorrista deve ter algum conhecimento geral sobre os tipos de tratamento que podem ser úteis na depressão.	115. The first aider should have some general knowledge about the types of treatment that can be helpful for depression. (re-rated)	0.93	0.77
O(a) socorrista deve encorajar a pessoa a fazer uma lista de perguntas que ela tenha para discutir com o profissional na primeira consulta	119. The first aider should encourage the person to make a list of questions they have to discuss with the health professional at their first appointment.	0.79	0.69
Se o(a) socorrista acompanhar a pessoa na consulta, ele não deve assumir completamente o controle, porque a pessoa com depressão deve tomar suas próprias decisões o máximo possível.	120. If the first aider accompanies the person to the appointment, they must not take over completely, because a person with depression needs to make their own decisions as much as possible. (re-rated)	0.71	0.77
Self-help strategies
Antes de sugerir estratégias de auto ajuda, o(a) socorrista deve perguntar à pessoa o que ela está atualmente fazendo ou o que ela fez no passado que a ajudou.	123. Before suggesting self-help strategies, the first aider should ask the person what they are currently doing or what they have done in the past that they found helpful.	0.93	0.69
O(a) socorrista não deve pressionar muito a pessoa a usar estratégias de auto ajuda com evidência científica.	124. The first aider should not be too forceful when trying to encourage the person to use evidence-based self-help strategies.	0.82	0.66
O(a) socorrista deve encorajar a pessoa a usar estratégias de auto ajuda que a tenham ajudado no passado.	126. The first aider should encourage the person to use self-help strategies that have helped the person in the past.	0.89	0.52
Se a pessoa estiver interessada em estratégias, o(a) socorrista deve: Encorajá-la a consultar fontes confiáveis sobre o que é mais provavelmente confiável, por exemplo sites de internet de departamentos de saúde.	127. a. If the person is interested in self-help strategies, the first aider should: Encourage them to consult reputable sources about what is most likely to be helpful, e.g. health department sponsored website.	0.89	0.69
Se a pessoa estiver interessada em estratégias, o(a) socorrista deve: Discutir com ela uma variedade de estratégias de auto ajuda que podem ser úteis.	127. b. If the person is interested in self-help strategies, the first aider should: Discuss with them a range of self-help strategies that might be helpful. (re-rated)	0.79	0.69
Section 7: What to do if the person doesn't want help
O(a) socorrista deve saber que se ele tentar forçar ou pressionar a pessoa a procurar ajuda isso pode afastar a pessoa da procura por ajuda de uma vez por todas.	132. The first aider should know that if they try to force or pressure the person into seeking help it could turn the person off seeking help altogether. (re-rated)	0.93	0.69
Section 8: Concerns for safety
Se a pessoa estiver em risco de machucar a si mesma ou outros, o(a) socorrista deve: Pedir à pessoa para dar passos para procurar ajuda, por exemplo, ver um clínico geral.	138. c. If the person is at risk of harming themselves or others, the first aider should: Ask the person to take steps to get help, e.g. see a GP.	0.8	0.66
Note. "Re-rated" refers to statements excluded at round 2.
